# Supplementary material for: Comparing Heterologous and Homologous COVID-19 Vaccination: A Longitudinal Study of Antibody Decay
Source: Viruses. 2023 May 13;15(5):1162. doi: 10.3390/v15051162 (PMC10222288; doi:10.3390/v15051162)
Supplement: Supplementary file 1 [file viruses-15-01162-s001.zip]

Archive with 1 entries (1 files):
- viruses-2384245-Supplementary.pdf
